# Supplementary material for: Are Hair Cortisol Levels of Humans, Cats, and Dogs from the Same Household Correlated?
Source: Animals (Basel). 2022 Jun 6;12(11):1472. doi: 10.3390/ani12111472 (PMC9179579; doi:10.3390/ani12111472)
Supplement: Supplementary file 1 [file animals-12-01472-s001.zip]

Archive with 1 entries (1 files):
- animals-1740713-supplementary.pdf
